# Supplementary material for: Supplementation of Trimethylamine N-Oxide or Betaine in Semen Improves Quality of Boar Spermatozoa Stored at 17 °C Following Hydrostatic Pressure Stress
Source: Life (Basel). 2025 Oct 15;15(10):1606. doi: 10.3390/life15101606 (PMC12565095; doi:10.3390/life15101606)
Supplement: Supplementary file 1 [file life-15-01606-s001.zip]

Archive with 1 entries (1 files):
- life-3880634-supplementary.pptx
